# Supplementary material for: Discovery of Triazone Derivatives Containing Acylhydrazone and Phenoxypyridine Motifs as Novel Insecticidal and Antiphytopathogenic Fungus Agents
Source: Int J Mol Sci. 2025 Dec 26;27(1):260. doi: 10.3390/ijms27010260 (PMC12785405; doi:10.3390/ijms27010260)
Supplement: Supplementary file 1 [file ijms-27-00260-s001.zip]

Archive with 1 entries (1 files):
- ijms-4016496-supplementary.pdf
